# Supplementary material for: The potential of mecciRNA in hepatic stellate cell to regulate progression of nonalcoholic hepatitis
Source: J Transl Med. 2022 Sep 4;20:393. doi: 10.1186/s12967-022-03595-1 (PMC9441041; doi:10.1186/s12967-022-03595-1)
Supplement: Supplementary file 4 — Additional file 4: Supplementary Table. 1 The 2000 mRNAs Targeted by 26 miRNAs in miRNet Database. [file 12967_2022_3595_MOESM4_ESM.xlsx]

## Sheet: Sheet1
ID
A1CF
AACS
AAK1
ABCA12
ABCC5
ABCF3
ABCG8
ABHD15
ABHD18
ABHD2
ABHD5
ABI2
ABL2
ACADL
ACAP2
ACBD7
ACER3
ACSL6
ACTB
ACTN2
ADAM33
ADAMTS1
ADAMTS5
ADARB2
ADD1
ADK
ADM
ADPRH
AGMAT
AGO2
AGO3
AGTRAP
AHCY
AHCYL2
AIFM2
AIPL1
AK2
AK3
AKAP2
AKR1D1
AKR7A2
AKR7L
ALDH1A2
ALDH4A1
ALG1
AMD1
AMDHD2
AMER1
AMER3
AMMECR1L
AMOTL2
AMZ1
ANAPC1
ANGPTL3
ANGPTL7
ANKFY1
ANKMY1
ANKRD11
ANKRD13A
ANKRD18A
ANKRD33B
ANKRD40
ANKRD46
ANKRD62
ANKRD65
ANTXR1
ANTXR2
AP1G1
AP1S2
APBA1
APBB3
API5
APOA5
APOB
APOL4
APOL6
APP
AREL1
ARF1
ARF6
ARFGEF3
ARGLU1
ARHGAP9
ARHGEF26
ARHGEF37
ARHGEF39
ARID1A
ARID3A
ARIH1
ARL11
ARL4C
ARL5C
ARL6IP1
ARL6IP6
ARL9
ARPC1B
ARPP19
ARRB1
ARSE
ARSK
AS3MT
ASAP2
ASB16
ASB3
ASCC1
ASIC4
ASS1
ATCAY
ATF5
ATF6B
ATG7
ATG9A
ATL3
ATP11A
ATP2B1
ATP2B3
ATP2B4
ATP5A1
ATP5G3
ATP5J2-PTCD1
ATP6AP1L
ATP6V0E1
ATP7A
ATP9A
ATXN3
ATXN3L
AUTS8
B3GALT5
B3GNT2
B4GALT6
BACE2
BACH1
BAK1
BARD1
BBS5
BBS9
BCAS4
BCAT1
BCL10
BCL11B
BCL2L11
BCL2L15
BCL2L2-PABPN1
BCORL1
BDKRB2
BEND6
BHLHE22
BHLHE40
BIRC5
BLMH
BMPR1A
BNIP3L
BORCS5
BRCC3
BRD7
BRIX1
BRMS1L
BTBD3
BTBD7
BTG1
BTG2
BTK
BTLA
BTN3A2
BUB1
BUD23
C11orf57
C11orf74
C12orf49
C15orf40
C15orf52
C15orf61
C16orf52
C16orf58
C16orf70
C17orf82
C1orf116
C1orf147
C1orf21
C1orf210
C1orf43
C1orf50
C1QTNF3
C20orf24
C21orf62
C2orf15
C2orf48
C3orf14
C3orf18
C3orf38
C3orf62
C4orf36
C5orf51
C6
C6orf223
C6orf47
C6orf89
C8A
C8orf37
C8orf44-SGK3
C8orf82
C9orf3
CA12
CABLES1
CACFD1
CACNA1A
CACNA1E
CACNB1
CACNB2
CACNG8
CADPS2
CALCOCO2
CALHM5
CAMK2G
CAMK2N1
CAMK4
CAMSAP1
CANT1
CAPN13
CAPN15
CAPN6
CAPN7
CASP16P
CAV1
CAVIN1
CBL
CBLN2
CBX6
CBY1
CCDC125
CCDC134
CCDC149
CCDC152
CCDC169
CCDC171
CCDC30
CCDC58
CCDC81
CCDC85C
CCDC90B
CCDC93
CCND2
CCNG1
CCNQ
CCP110
CCR2
CCR4
CCR5
CCS
CD101
CD200
CD226
CD2AP
CD2BP2
CD55
CD59
CD68
CD82
CD84
CD96
CDC14B
CDC42EP1
CDC42EP4
CDC5L
CDCA4
CDH8
CDK16
CDK2
CDK6
CDK9
CDKN1A
CELF1
CELF2
CELF4
CELSR2
CELSR3
CENPN
CEP162
CEP57
CEP70
CEP89
CEPT1
CES4A
CFL2
CHAC1
CHCHD5
CHD4
CHRDL1
CHRM2
CHST15
CISD1
CLCN6
CLDN1
CLEC2D
CLEC4E
CLIC5
CLLU1OS
CLMP
CLN8
CLOCK
CLPTM1L
CLTC
CLUAP1
CMBL
CMIP
CMKLR1
CMTM6
CNKSR2
CNKSR3
CNNM2
CNNM3
CNNM4
CNOT6
CNOT6L
COL23A1
COL4A3BP
COL5A3
COPS7B
CORO7
COX19
CPEB2
CPSF6
CRAMP1
CREB1
CREBBP
CREBL2
CREBRF
CRISPLD2
CRKL
CRTC1
CRY2
CSE1L
CSGALNACT1
CSNK1G2
CSNK2A1
CTC1
CTDNEP1
CTDSPL2
CTIF
CTSV
CTU1
CWC25
CXCL5
CXCR2
CXXC5
CYB561D1
CYB5A
CYLD
CYP27C1
CYP2A7
CYP2B6
CYSLTR2
CYTIP
DAAM1
DCAF17
DCAF5
DCAF7
DCAF8
DCLK3
DCTN5
DDI2
DDIT4
DDR2
DDX19A
DDX21
DDX3X
DDX6
DEFB105A
DEFB105B
DEFB107A
DEFB107B
DEGS1
DENND5B
DERL2
DHCR24
DHFR2
DHTKD1
DHX33
DIP2C
DKK3
DMTF1
DNAAF2
DNAH10OS
DNAJA1
DNAJA4
DNAJB13
DNAJB6
DNAJC10
DNPEP
DOHH
DOK6
DPP9
DPY19L1
DPY19L4
DPYSL2
DPYSL5
DSE
DSN1
DST
DSTYK
DTHD1
DTWD2
DUSP10
DUSP18
DUSP2
DUSP22
DUSP4
DVL1
DVL3
DYM
DYNC1I2
DYNC1LI1
E2F3
E2F7
EAF1
EBAG9
EBF1
ECE1
EDEM3
EDN1
EEF2
EFCAB14
EFHB
EFNB1
EGLN1
EGLN3
EHD3
EID1
EIF1AX
EIF2A
EIF2B2
EIF2B5
EIF2S3
EIF4A1
EIF5
ELAVL3
ELK1
ELK4
ELOF1
ELOVL4
ELOVL5
ELP2
EMC10
EMC7
EMCN
EMX2
ENAH
ENDOD1
ENOX1
ENPP1
ENPP5
ENSA
ENTHD1
EPDR1
EPHA4
EPHA6
EPHB1
EPHX2
EPM2AIP1
ERBB2
ERBB3
ERCC1
ERGIC1
ERN1
ESM1
ESR2
ETV3
EXOC5
EXOC7
EXTL3
EZH2
F2
F2RL1
FAAP24
FABP7
FADS1
FAHD1
FAM102B
FAM109B
FAM110A
FAM110B
FAM126B
FAM136A
FAM13A
FAM13B
FAM13C
FAM167B
FAM169A
FAM185A
FAM189B
FAM193A
FAM199X
FAM204A
FAM20B
FAM210B
FAM212B
FAM213A
FAM221B
FAM229B
FAM69C
FAM71F2
FAM83F
FAM84A
FAM84B
FAM8A1
FAM96A
FAM9C
FANCA
FANCD2
FASLG
FAXC
FBLIM1
FBRS
FBXL18
FBXL19
FBXO21
FBXO31
FBXO47
FBXW7
FCF1
FCGR3B
FCHO2
FCHSD1
FCMR
FCRL4
FDFT1
FEM1A
FEM1C
FER
FFAR4
FGF1
FGF2
FGFR1OP2
FHL2
FIGN
FJX1
FKRP
FLNB
FLVCR1
FLYWCH2
FMNL2
FNBP1L
FOCAD
FOXB1
FOXE1
FOXH1
FOXJ3
FOXK1
FOXK2
FOXL1
FOXN2
FOXN3
FPR1
FPR2
FREM1
FRK
FRMD6
FRMPD4
FRS2
FSCN1
FSIP2
FSTL1
FSTL3
FUK
FXN
FXR1
FYTTD1
FZD1
FZD6
FZD9
G3BP2
G6PC
GAB2
GABPB1
GABPB2
GABRA1
GABRA4
GABRA5
GABRB1
GABRB3
GABRG2
GALNT10
GAN
GAPVD1
GAS1
GATA6
GATAD2A
GATAD2B
GBF1
GCC1
GCDH
GDE1
GDF5OS
GDNF
GEM
GET4
GFPT1
GFRA1
GID4
GIGYF1
GIPC1
GJB1
GJB7
GJD3
GLDN
GLIPR1L2
GLIS3
GLRA2
GLTP
GLUL
GM2A
GMEB2
GNAT1
GNAZ
GNG12
GNPNAT1
GNPTAB
GOLGA1
GOLGA4
GOLGA7B
GOLPH3
GORASP1
GOSR1
GPAT4
GPC4
GPC5
GPR107
GPR146
GPR155
GPR182
GPR26
GPR37L1
GPR45
GPR55
GPR75
GPR75-ASB3
GPRASP1
GPRC5A
GPRIN2
GPS1
GPSM2
GRAMD1B
GRAMD2B
GRHL1
GRID1
GRID2IP
GRIK3
GRIN2B
GSN
GSR
GSTCD
GSTO2
GTDC1
GTF2A1
GTF2H5
GTF3C4
GTPBP10
GTPBP3
GTPBP4
GUCA1B
GUK1
H1F0
H3F3B
HACD4
HAS2
HAUS2
HBEGF
HCFC2
HCN2
HDGF
HDHD2
HEBP2
HEPHL1
HERC5
HES2
HEYL
HFM1
HHIPL1
HHLA2
HIC2
HIF1AN
HILPDA
HINFP
HINT1
HIPK1
HIPK3
HIST1H2AH
HIST1H2BD
HIST1H2BF
HIVEP3
HLA-DOB
HLA-DQA1
HLCS
HMBOX1
HMGA1
HMGA2
HMGB1
HMGCLL1
HMGN2
HMGN3
HNRNPA2B1
HNRNPA3
HNRNPC
HNRNPK
HNRNPL
HOMER2
HOOK3
HOXA10
HOXA13
HOXA3
HOXA9
HOXB3
HOXB6
HOXB8
HOXD4
HOXD9
HPS4
HRH4
HRK
HS3ST1
HS3ST3B1
HSD17B12
HSD3B7
HSP90AA1
HSPA4L
HSPE1-MOB4
HTR1F
HTR7
HUNK
HUWE1
HYPK
IBA57
ICMT
ICOSLG
IDE
IDS
IER3IP1
IFFO2
IFI44L
IFIT1
IFNAR1
IFNLR1
IFRD2
IGDCC3
IGDCC4
IGF2
IGF2BP1
IGSF3
IKZF2
IL12B
IL1RAPL1
IL1RL2
IL2RA
IL5
IL5RA
ILF3
IMPG1
INO80D
INTS3
INTS7
IP6K1
IP6K2
IPMK
IPO11
IPO7
IPO9
IQSEC1
IRF2BP2
IRGQ
ISCU
ISLR2
ITGA5
ITGAL
ITGB1
ITM2B
ITPA
JAKMIP2
JAML
JAZF1
JKAMP
JMJD1C
JMY
JPH3
JUN
KANSL1
KANSL3
KAT6A
KBTBD6
KBTBD7
KCNA7
KCNB1
KCNIP3
KCNJ1
KCNJ12
KCNJ4
KCNJ6
KCNK10
KCNK12
KCNK5
KCNN3
KCTD10
KCTD11
KCTD21
KDELR1
KDM3B
KDM5A
KDM6B
KIAA0040
KIAA0232
KIAA0907
KIAA1143
KIAA1549
KIAA1551
KIAA1644
KIAA1958
KIF21A
KIF3A
KIFC1
KIFC3
KIR3DX1
KLF2
KLF3
KLF7
KLF9
KLHDC8B
KLHL11
KLHL15
KLHL20
KLHL21
KLHL25
KLHL5
KLHL7
KLHL9
KLK2
KMT2B
KMT2D
KPNA1
KPNA2
KPNA6
KPNB1
KRAS
KRBOX4
KRI1
KRT32
KRTAP4-9
KSR2
L2HGDH
LACTB
LAIR1
LAMA4
LANCL3
LARP1
LARP4B
LCLAT1
LCOR
LDHD
LDLR
LDLRAD4
LENG9
LFNG
LGALSL
LGMN
LGR5
LHFPL2
LHFPL3
LHX5
LIF
LIMA1
LIN28B
LIN54
LINC00598
LIPC
LIPG
LMAN1
LMBR1L
LMNB1
LMNB2
LMX1A
LMX1B
LNPEP
LONRF2
LONRF3
LPCAT3
LRCH3
LRFN1
LRRC27
LRRC3C
LRRC47
LRRC57
LRRC8B
LRSAM1
LRTM1
LSAMP
LTB4R2
LUZP1
LY6K
LYRM2
LYRM4
LYRM7
LZTFL1
MACC1
MACROD2
MAF
MAFK
MAGEB10
MAK16
MAML3
MAN2A2
MAP3K2
MAP3K5
MAP3K9
MAP4K5
MAPK1
MAPK14
MAPK8IP3
MAPKBP1
MARVELD1
MASTL
MAT1A
MAT2A
MAVS
MAZ
MBD2
MBNL1
MCAM
MCFD2
MCL1
MCTP1
MCTS1
MCU
MCUR1
MDFI
MDM2
MDM4
MDN1
MEAF6
MECP2
MED18
MED21
MED24
MED28
MED4
MEF2D
MELK
METTL1
METTL16
METTL21A
METTL24
MEX3A
MFAP5
MFN2
MFSD11
MFSD12
MFSD14A
MFSD6
MGAT5
MGST3
MIA3
MICB
MID1
MIEF1
MIEF2
MIS18A
MITF
MKL2
MKLN1
MKNK2
MKX
MLF2
MLXIP
MMP2
MN1
MOB1B
MOB4
MOCOS
MON1B
MORF4L1
MORF4L2
MPRIP
MRE11
MRI1
MRM3
MRO
MRPL30
MRPL34
MRPL37
MRPL51
MRPS15
MRPS27
MRPS30
MRS2
MSH3
MSL1
MT1A
MTA3
MTAP
MTF1
MTF2
MTFR1L
MTG1
MTHFD1
MTMR9
MTRNR2L1
MTRNR2L10
MTRNR2L11
MTRNR2L2
MTRNR2L3
MTRNR2L5
MTRNR2L6
MTRNR2L7
MTRNR2L8
MTX3
MVB12B
MYADM
MYC
MYLK3
MYO10
MYO1F
MYO5A
MYOCD
MYPN
NAA15
NAPEPLD
NARS
NAV1
NBEA
NCAM2
NCBP3
NCOA3
NCS1
NDNF
NDUFA7
NDUFAF6
NDUFAF7
NDUFV3
NEBL
NECAB3
NEDD9
NEGR1
NEUROD1
NEXMIF
NFATC3
NFIC
NFYA
NFYB
NGDN
NHLRC2
NINJ1
NIPAL1
NIPAL2
NKTR
NKX3-2
NKX6-3
NLGN1
NLGN4X
NNT
NODAL
NOL10
NOLC1
NONO
NOTCH2
NPAS1
NPAS3
NPEPPS
NPHP1
NPLOC4
NPM1
NPRL3
NPTX2
NPY4R
NR3C1
NRAS
NRBF2
NRF1
NRGN
NRIP1
NRIP2
NRIP3
NSD1
NSFL1C
NSL1
NSUN4
NT5DC3
NTMT1
NTRK3
NUCB1
NUDT16
NUDT21
NUDT3
NUDT5
NUDT9
NUFIP2
NUP214
NUP35
NUP50
NUP98
NUPL2
OAF
OCIAD2
OIP5
OLA1
OLAH
OLR1
ONECUT1
ONECUT3
OPN5
OPTN
OR1L8
ORAI2
ORMDL2
ORMDL3
OSBPL10
OSBPL1A
OSTM1
OTUB2
OTUD4
OTUD7A
P2RY11
P2RY2
PABPN1
PACS2
PAFAH1B1
PAFAH1B2
PAG1
PAK3
PAK4
PALM2
PALM2-AKAP2
PAN2
PANK1
PANK3
PAOX
PAPD5
PAQR8
PARD6B
PARM1
PATZ1
PAX5
PBOV1
PBRM1
PBX2P1
PCDH17
PCGF3
PCGF6
PCNT
PDCL
PDE12
PDE1B
PDE4DIP
PDE6A
PDE7A
PDLIM3
PDLIM5
PDP2
PDPK1
PDRG1
PEA15
PEAK1
PEBP1
PELI3
PER1
PEX13
PEX3
PEX5L
PFKFB3
PFKM
PGD
PGM2L1
PHB2
PHF1
PHF12
PHF19
PHF20
PHF21B
PHF3
PHF7
PHF8
PHLDA3
PHLPP1
PHOX2B
PI4K2B
PIGO
PIGP
PIGR
PIK3C2A
PIK3C2B
PIN1
PINX1
PIP4K2B
PIP4K2C
PIP4P2
PIP5K1C
PITPNM3
PJA2
PKDREJ
PKHD1L1
PKIA
PKN2
PLA2G2C
PLCG1
PLCG2
PLCXD3
PLD6
PLEKHA2
PLEKHG4B
PLEKHM2
PLEKHS1
PLK1
PLXDC2
PLXNA2
PLXNA3
PMAIP1
PNMA5
PNPLA6
POC5
POF1B
POFUT1
POFUT2
POLDIP3
POLL
POLM
POLR1A
POLR3D
POLR3F
POLR3G
POMGNT1
POP4
POTED
POTEG
POTEM
POU2F1
POU2F3
POU5F1
POU5F1B
PPARGC1A
PPIC
PPIG
PPIL3
PPIP5K2
PPM1A
PPM1F
PPM1K
PPM1L
PPP1CB
PPP1R12C
PPP1R3D
PPP1R3E
PPP1R3G
PPP4R2
PPP6R1
PRAMEF1
PRDM4
PRKAB1
PRKAG1
PRKAR2A
PRKCB
PRKCD
PRKRIP1
PRKX
PRMT7
PRNP
PROX1
PRR15L
PRRC1
PRRC2B
PRRG4
PRY
PRY2
PSAT1
PSG4
PSMB2
PSMB5
PSMC2
PSME3
PTAFR
PTCD1
PTCD3
PTGDR2
PTGIS
PTGS1
PTMA
PTP4A1
PTP4A2
PTPN11
PTPN12
PTPN14
PTPRC
PTPRE
PTPRF
PTPRG
PURA
PURB
PXDC1
PXMP4
PYCARD
PYCR1
PYCR3
PYGO1
PYGO2
QKI
QPRT
QSOX1
QSOX2
R3HDM4
RAB10
RAB11FIP1
RAB11FIP2
RAB11FIP5
RAB13
RAB14
RAB19
RAB1A
RAB30
RAB31
RAB33B
RAB39B
RAB43
RAB8A
RAB9B
RABGAP1
RABGAP1L
RABGEF1
RABIF
RACGAP1
RAD18
RAD50
RAD51
RAI1
RALGAPA1
RANBP2
RANGAP1
RAP2A
RAP2B
RASGEF1B
RBBP6
RBM23
RBM27
RBM33
RBM41
RBM48
RBMS2
RBMS3
RBPJ
RBX1
RCAN2
RCAN3
RCOR1
RDH10
RDH11
RECK
REL
RETSAT
RFC5
RGMB
RGP1
RGS5
RGS6
RHOB
RIPOR2
RMND5A
RND2
RNF115
RNF128
RNF146
RNF150
RNF152
RNF157
RNF168
RNF19B
RNF219
RNF39
RORA
RPF2
RPL10A
RPL13A
RPL18A
RPL24
RPL35
RPL7L1
RPRD2
RPS27
RPS27A
RPS4X
RPS6
RPS6KA3
RPS6KA5
RPS9
RPTN
RRAD
RRAS2
RREB1
RRP36
RS1
RSBN1
RSF1
RSL1D1
RSL24D1
RSPH4A
RSPO1
RSRC2
RTL10
RTL6
RTL8C
RTP4
RUNDC1
RUNX1
RUNX1T1
RUSC2
RXRA
SAE1
SAMD4A
SAMD5
SAMD8
SAMD9L
SAMHD1
SAR1A
SAR1B
SART3
SC5D
SCAI
SCD
SCGB2A2
SCIMP
SCML2
SCO1
SCOC
SCRN1
SCUBE3
SCYL3
SEC14L6
SEC61A2
SEC63
SEH1L
SELENOI
SELENON
SELPLG
SEMA3E
SEMA4D
SEMA6B
SEMA6D
SERINC3
SERPINC1
SERTAD2
SERTAD4
SESN3
SESTD1
SETD1A
SETX
SFMBT2
SFT2D2
SGK3
SGO1
SGTB
SH2B3
SH2D5
SH3BP5L
SH3PXD2A
SH3RF2
SH3TC2
SHANK2
SHB
SHISA2
SHISA9
SHOX
SHOX2
SIGLEC10
SIGLEC14
SIGLEC9
SIK1
SIK2
SIT1
SIX1
SIX3
SIX4
SIX6
SKA2
SKIDA1
SKIL
SKP1
SLAIN2
SLAMF1
SLC10A7
SLC12A5
SLC16A1
SLC16A6
SLC1A1
SLC1A2
SLC1A5
SLC22A1
SLC22A17
SLC22A6
SLC24A4
SLC25A17
SLC25A25
SLC25A37
SLC25A42
SLC25A46
SLC26A9
SLC27A1
SLC28A1
SLC29A1
SLC2A1
SLC2A5
SLC2A9
SLC30A1
SLC30A3
SLC30A6
SLC30A7
SLC31A1
SLC33A1
SLC35A2
SLC35A5
SLC35B1
SLC35C2
SLC35D1
SLC35E4
SLC35F6
SLC38A1
SLC39A1
SLC39A11
SLC39A9
SLC40A1
SLC43A1
SLC43A3
SLC44A1
SLC4A1
SLC5A12
SLC5A2
SLC6A20
SLC6A8
SLC7A14
SLC7A5
SLCO1B3
SLCO3A1
SLFN12
SLIT1
SLITRK4
SMAD2
SMAD3
SMAD4
SMAD6
SMARCAD1
SMARCC2
SMARCE1
SMC2
SMCR8
SMG7
SMIM12
SMIM13
SMIM18
SMOC1
SMURF2
SMYD1
SMYD5
SNAI2
SNAP29
SNAP47
SNAPC3
SND1
SNRNP35
SNRPB
SNTG1
SNX2
SNX9
SOD2
SON
SORBS3
SORD
SOWAHC
SOX4
SOX5
SP1
SP2
SP9
SPA17
SPAG16
SPAG9
SPART
SPATA13
SPATA2
SPECC1
SPIB
SPIC
SPIN3
SPIRE2
SPNS1
SPOP
SPRED2
SPTA1
SPTLC2
SPTSSA
SRARP
SRCAP
SRCIN1
SRD5A1
SREBF1
SREK1
SREK1IP1
SRF
SRFBP1
SRM
SRP14
SRP9
SRPX2
SRRM4
SRSF1
SRSF10
SRSF2
SRSF3
SRSF7
SS18
ST3GAL1
ST3GAL6
ST6GAL2
ST6GALNAC3
ST8SIA3
STAC2
STAG2
STAMBPL1
STAT3
STC1
STC2
STEAP4
STK11
STK26
STK38
STK4
STK40
STOML1
STON2
STRN
STS
STT3A
STUM
STX12
STX1B
STX4
STXBP2
STYK1
SUCLG2
SUGT1
SULT1B1
SURF4
SURF6
SUSD1
SVOP
SYDE2
SYNGR1
SYNJ2BP
SYPL1
SYT4
SYT5
SZRD1
SZT2
TAF7
TAF8
TAL2
TAOK1
TAPBP
TARBP2
TARDBP
TAS2R30
TAS2R4
TAX1BP1
TBC1D22B
TBC1D25
TBC1D30
TBC1D5
TBL1XR1
TBL2
TBX15
TBX18
TBX2
TCEAL4
TCF12
TCF7L2
TCTE1
TDRD1
TEAD1
TECPR2
TEF
TENM3
TENM4
TERF2
TERT
TESK2
TET3
TEX261
TFAP2A
TFDP2
TFIP11
TFRC
TGFB2
TGFBR3
TGIF2
TGOLN2
THBS1
THBS2
THOC2
THRB
TIGAR
TIGIT
TIMM10
TIMM50
TIMM8A
TLCD2
TLDC1
TLE3
TLK2
TLN1
TLNRD1
TLR6
TM4SF1
TM4SF19
TM4SF20
TM4SF5
TM9SF4
TMA16
TMBIM6
TMED10
TMED3
TMEM100
TMEM106B
TMEM109
TMEM119
TMEM127
TMEM136
TMEM138
TMEM151B
TMEM170A
TMEM170B
TMEM179
TMEM181
TMEM192
TMEM245
TMEM246
TMEM45B
TMEM57
TMEM68
TMEM74B
TMEM79
TMEM97
TMOD2
TMOD3
TMPRSS4
TMTC1
TMX3
TMX4
TNFAIP3
TNFRSF10D
TNFRSF13C
TNFRSF21
TNFSF14
TNFSF15
TNFSF8
TNK2
TNPO2
TNRC6C
TNS1
TNS3
TOB2
TOGARAM2
TOMM20
TOP2B
TOR1AIP1
TOR1B
TP53
TPCN2
TPD52L2
TPD52L3
TRAF1
TRAF3
TRAF7
TRAFD1
TRAM2
TRAPPC3L
TRIB1
TRIM27
TRIM33
TRIM35
TRIM39
TRIM66
TRIOBP
TRIP11
TRPM3
TRPV2
TRUB1
TRUB2
TSC22D2
TSKU
TSPAN1
TTC26
TTC33
TTC4
TTF2
TTLL11
TUBAL3
TUSC1
TXK
TXLNB
TXLNG
TXNIP
TXNL4A
TXNRD3NB
U2AF2
U2SURP
UBA6
UBAP2L
UBD
UBE2A
UBE2D4
UBE2K
UBE4B
UBL5
UBN1
UBXN11
UBXN2A
UCHL5
UEVLD
UFD1
UGT2B28
UHMK1
UHRF1BP1L
ULK2
UMPS
UNC119B
UNC13A
URM1
USF3
USH1G
USP3
UTP4
VANGL2
VASH1
VASP
VAT1
VAV3
VCAM1
VDR
VEGFA
VEZF1
VHL
VIPR1
VLDLR
VMP1
VN1R1
VPREB1
VPS37A
VPS4A
VPS52
WAC
WAPL
WASF2
WASF3
WASL
WBP11
WDFY2
WDR13
WDR17
WDR3
WDR37
WDR45B
WDR5
WEE1
WFDC6
WIPF2
WIPI2
WNT4
WNT9A
WSCD2
WT1
XIAP
XKR4
XPNPEP3
XRCC2
XRRA1
YAE1D1
YDJC
YIPF6
YPEL1
YRDC
YTHDC1
YTHDF1
YTHDF3
YWHAG
YWHAH
YWHAZ
YY1
YY2
ZADH2
ZBED1
ZBTB10
ZBTB16
ZBTB18
ZBTB21
ZBTB34
ZBTB39
ZBTB7A
ZBTB8B
ZC2HC1C
ZC3H12C
ZCCHC24
ZDHHC22
ZDHHC5
ZDHHC7
ZFP64
ZFP69B
ZHX1
ZKSCAN8
ZMAT1
ZMAT3
ZMIZ2
ZMYM2
ZNF101
ZNF107
ZNF134
ZNF136
ZNF138
ZNF148
ZNF169
ZNF18
ZNF195
ZNF200
ZNF207
ZNF212
ZNF225
ZNF236
ZNF266
ZNF281
ZNF286A
ZNF286B
ZNF318
ZNF324B
ZNF34
ZNF354B
ZNF367
ZNF37A
ZNF385A
ZNF391
ZNF394
ZNF426
ZNF431
ZNF445
ZNF449
ZNF454
ZNF460
ZNF470
ZNF48
ZNF483
ZNF488
ZNF500
ZNF507
ZNF512B
ZNF519
ZNF525
ZNF529
ZNF550
ZNF554
ZNF556
ZNF562
ZNF567
ZNF607
ZNF614
ZNF618
ZNF626
ZNF638
ZNF644
ZNF649
ZNF660
ZNF669
ZNF675
ZNF678
ZNF699
ZNF703
ZNF704
ZNF705A
ZNF708
ZNF724
ZNF736
ZNF774
ZNF780A
ZNF781
ZNF785
ZNF79
ZNF791
ZNF800
ZNF831
ZNF844
ZNF850
ZNF865
ZNFX1
ZNRF3
ZRANB1
ZSCAN16
ZSCAN25
ZSCAN29
ZSWIM1
ZSWIM9
ZYG11B
