# Supplementary material for: The potential of mecciRNA in hepatic stellate cell to regulate progression of nonalcoholic hepatitis
Source: J Transl Med. 2022 Sep 4;20:393. doi: 10.1186/s12967-022-03595-1 (PMC9441041; doi:10.1186/s12967-022-03595-1)
Supplement: Supplementary file 5 — Additional file 5: Supplementary Table. 2 The 1343 mRNAs Targeted by 7 exosomal miRNAs in miRNet Database. [file 12967_2022_3595_MOESM5_ESM.xlsx]

## Sheet: Sheet1
ID	Degree	Betweenness
APP	230	141056
TP53	113	37323.9
HSP90AA1	106	42715.1
MYC	104	32845.6
YWHAZ	85	21940.6
CDK2	82	18555.9
SP1	73	21087.5
SMAD3	62	12115.5
CREBBP	62	12967.2
UBD	61	19654.2
VCAM1	61	11297.2
VHL	60	16342.8
PAN2	59	13063
CSNK2A1	56	15502.8
SMAD2	50	8374.99
YWHAG	50	11473.4
CDKN1A	49	9529.5
MDM2	46	9868.99
JUN	46	7840.68
ARRB1	42	11062.9
ONECUT1	40	11458.6
HNRNPK	40	6925.06
TERF2	39	8980.71
ERBB2	37	5981.65
PIN1	37	6306.9
MAPK1	37	8749.19
CREB1	37	10927.4
BARD1	35	4405.48
NPM1	35	4987.17
ACTB	34	6155.1
STAT3	31	4855.42
ILF3	31	5456.97
NR3C1	31	4057.58
SMAD4	30	5098.88
HDGF	30	2765.27
CDK9	30	3916.31
YY1	29	4629.93
KPNB1	29	2807.78
RPS27A	29	4796.98
EZH2	27	6728.36
WDR5	27	5686.05
HNRNPA2B1	27	4124.14
SMARCAD1	26	3438.97
VDR	26	3239.33
MAPK14	26	3986.52
SRSF1	25	4261.06
PLK1	25	6671.09
CBL	25	5471.89
PLCG1	25	4816.82
NCOA3	25	2726.29
PRKAB1	25	6914.75
DDX3X	24	2677.26
RPS4X	24	1376.33
FHL2	23	4523.14
RXRA	23	5028.22
KPNA2	23	2319.97
U2AF2	23	1541.33
YWHAH	22	1674.52
ESR2	22	2813.12
CDK6	22	3238.29
PTPN11	22	3356.15
RUNX1	22	2322.21
CHD4	21	2851.5
HNRNPC	21	1469.3
HMGA1	21	6772.33
RPS6	21	1479.65
ARF6	20	2822.61
HMGB1	20	3679.68
EEF2	20	2023.12
MAP3K5	20	2975.58
BTK	19	2953.82
CLTC	19	1653.28
TLN1	19	2152.15
UCHL5	19	3488.1
NFYA	19	2431.87
SKIL	19	3919.62
TRIM27	19	2346.43
MDFI	19	5770.55
FBXW7	18	1486.83
SMARCE1	18	1689.91
TFAP2A	18	1443.14
RBX1	18	4064.91
POU2F1	18	2520.78
ZBTB16	18	2761.35
RPL10A	18	1522.3
ERBB3	17	2352.47
SREBF1	17	1629.84
NOLC1	17	2051.64
RPS9	17	1343.32
CDC5L	17	1520.03
SRF	17	2252.4
SMARCC2	17	1049.82
RPL24	17	1759.85
MED21	16	1177.12
DDX21	16	878.671
MED24	16	1676.6
SRSF3	16	1560.23
CAV1	16	2279.67
SRSF2	16	1100.66
PINX1	16	1145.71
MED28	15	1076.37
CPSF6	15	2403.27
TRAF3	15	1147.62
SRP14	15	1023.04
SND1	15	1531.41
PDPK1	15	1675.83
RUNX1T1	15	2712.17
NONO	15	1260.86
CSE1L	15	656.555
SREK1	14	719.169
UBE2K	14	2370.77
UBE2D4	14	1808.11
CRKL	14	1549.11
RANBP2	14	1418.88
TRIM33	14	806.92
RPL18A	14	399.442
SKP1	14	1775.77
HNRNPL	14	665.276
HNRNPA3	14	913.673
TRAF1	13	800.988
ZNF512B	13	870.5
NFIC	13	1248.14
RPS6KA5	13	1092
BRD7	13	1060.72
REL	13	2080.92
OPTN	13	1314.67
NRIP1	13	1692.88
PRKCD	13	1802.08
G3BP2	13	1440.52
TARDBP	13	1434.89
MORF4L1	13	1181.77
MDM4	13	722.006
PSME3	13	1453.71
RPS27	13	1229.66
POU5F1	13	1459.79
PHB2	13	2032.56
SRSF7	12	1082.04
PSMB5	12	2715.28
IPO11	12	1092.9
PPARGC1A	12	661.385
TNFAIP3	12	1935.08
ATP5A1	12	869.783
NFYB	12	509.56
RPL35	12	344.365
NPLOC4	12	1125.2
FSCN1	12	1434.88
SART3	12	972.162
UBE2A	12	451.459
EIF4A1	12	1189.51
MCL1	12	1125.12
VEGFA	12	926.652
RAB1A	11	1598.17
SAE1	11	2142.78
ITGB1	11	810.402
TCF12	11	1001.67
ATXN3	11	994.096
DNAJA1	11	2167.91
TERT	11	584.29
PTPN12	11	1397.57
BHLHE40	11	763.628
THRB	11	623.813
SOD2	11	2131.65
DSN1	11	4686.26
MMP2	11	1789.15
MTA3	11	2239.77
BIRC5	11	2329.45
LMNB1	11	1432.3
ULK2	11	1632.47
RANGAP1	11	902.302
SMURF2	11	1370.77
KANSL1	11	1171.06
CALCOCO2	11	1037.81
XIAP	11	1292.12
MAVS	10	738.226
CYLD	10	766.613
NUDT21	10	883.582
SURF4	10	1182.12
TNK2	10	1111.25
RAD51	10	1056.82
CAMK2G	10	1894.38
CD2AP	10	722.964
ZHX1	10	367.337
DCAF7	10	1040.76
RBPJ	10	1111.66
TAF7	10	536.568
PAFAH1B1	10	971.229
EIF2C2	10	716.299
PSMC2	10	669.675
ZMYM2	10	555.184
GAB2	10	405.351
PAFAH1B2	10	1103.28
WT1	10	2107.78
MORF4L2	10	296.733
HUWE1	10	749.864
KPNA1	10	360.261
PTMA	10	530.291
RPS6KA3	10	704.468
MED4	10	603.805
ABL2	10	1999.82
FASLG	10	578.827
ARF1	10	1370.72
PBRM1	9	681.495
BRCC3	9	503.309
METTL1	9	1055
CD2BP2	9	773.815
BACH1	9	915.149
ELK1	9	968.551
IPO7	9	1562.17
CD82	9	888.286
TRIM39	9	1407.24
TARBP2	9	690.83
APOB	9	790.944
PRKCB	9	543.835
HIPK3	9	787.051
SON	9	268.966
RCOR1	9	198.689
SUGT1	9	1141.89
BCL10	9	539.263
NSFL1C	9	1253.32
SRCAP	9	1402.94
SNRPB	9	673.309
ARID1A	9	789.517
MPRIP	9	906.697
GTF3C4	9	972.045
MECP2	9	686.527
STK38	9	721.807
DVL1	9	682.695
PTPRC	9	740.634
NPEPPS	8	498.41
CACNA1A	8	1191.29
ARPC1B	8	690.367
MRE11A	8	142.55
LRSAM1	8	2044.38
FLNB	8	551.301
TMED10	8	397.44
LMAN1	8	1157.92
PRKAR2A	8	955.373
FGF2	8	773.921
PLCG2	8	513.053
KAT6A	8	377.296
IPO9	8	741.529
PHLDA3	8	1067.38
EIF5	8	774.458
QKI	8	548.411
SAMHD1	8	1528.22
WASL	8	1635.58
AP1G1	8	313.31
MYO10	8	1643.57
LIN54	8	421.925
EIF2C3	8	249.486
GRIN2B	8	1224.33
MYOCD	8	789.264
KPNA6	8	433.999
MTHFD1	8	544.467
TPD52L2	8	558.56
RAD18	8	448.578
PSMB2	8	646.302
PTRF	8	129.219
MRPS27	8	1093.97
IGF2BP1	8	281.723
PRNP	8	786.225
PCGF6	8	536.581
CBX6	8	1131.72
PURA	8	1064.37
ZNF638	8	706.495
SPAG9	8	206.732
PDLIM5	8	492.386
ZNF281	8	1355.97
MOB4	8	572.225
RAD50	8	259.883
SRP9	8	797.692
KLF2	8	3427.18
DVL3	7	300.671
NUP98	7	837.303
NUP214	7	319.455
GATA6	7	555.263
FANCA	7	739.189
STK11	7	580.607
TOP2B	7	197.531
OTUB2	7	357.755
TMOD2	7	2544.91
NUP50	7	548.246
HYPK	7	919.569
ASS1	7	1053.48
EAF1	7	498.456
MITF	7	876.772
ETV3	7	3341.09
MBNL1	7	289.904
LIMA1	7	1388.51
RNF115	7	1682.06
CDK16	7	1138.71
MAT2A	7	573.56
GTF2A1	7	316.982
CD55	7	938.4
PGD	7	312.212
PMAIP1	7	652.976
HOXA9	7	925.018
GPRASP1	7	644.643
SMAD6	7	356.247
ZNF148	7	277.627
RORA	7	1344.44
MKNK2	7	536.246
SPTA1	7	323.844
CXCR2	7	487.849
AHCY	7	435.057
WEE1	7	176.11
TIMM50	7	479.779
MED18	7	416.411
MAP3K2	7	606.576
UBE4B	7	378.243
CEP70	7	851.126
SNAP29	7	1018.76
KBTBD7	7	683.863
HOXA10	7	261.372
PEBP1	7	601.287
E2F3	7	1037.28
LINC00598	7	4347.34
KDM5A	7	217.406
LARP1	7	296.486
GATAD2B	7	1245.38
PPP1R3D	7	1666.35
ACTN2	7	364.138
NSL1	7	607.011
PDE4DIP	7	354.336
SMC2	7	554.851
PPP1CB	6	174.608
PPM1A	6	311.269
MAFK	6	388.448
SERINC3	6	507.425
FGFR1OP2	6	536.546
GFPT1	6	1473.88
SPOP	6	257.385
POLR3F	6	293.53
HSPA4L	6	542.91
PCGF3	6	418.647
ARL6IP1	6	458.359
SORBS3	6	318.802
GATAD2A	6	576.159
THBS1	6	195.006
MYO5A	6	557.482
FANCD2	6	468.748
CXCL5	6	574.749
RAB8A	6	599.683
IL5	6	465.316
KIAA1549	6	587.533
TXK	6	772.912
KIF3A	6	828.569
HEYL	6	512.458
PAK4	6	835.812
NEDD9	6	399.765
SPG20	6	210.253
RAB14	6	407.471
GJB1	6	1074.19
MEF2D	6	374.055
H1F0	6	241.962
DNAJB6	6	312.467
STOML1	6	1137.25
BCL2L11	6	685.991
PI4K2B	6	1569.63
IFIT1	6	313.774
CCND2	6	135.907
BCL11B	6	1065.53
ITGAL	6	701.303
NFATC3	6	128.801
MBD2	6	230.315
PIK3C2A	6	397.322
IGF2	6	993.233
POLR3D	6	621.667
SNX9	6	264.893
MCTS1	6	635.607
BLMH	6	747.458
RAB31	6	371.36
TRIM35	6	529.568
CNNM3	6	1005.34
RSL1D1	6	370.515
SOX4	6	722.944
DNPEP	6	311.831
DCAF8	6	396.195
AKAP2	6	653.984
TNRC6C	6	394.691
STK4	6	806.773
RAB11FIP5	6	322.511
TXLNG	6	403.006
H3F3A	6	319.833
GTPBP4	6	665.149
BUB1	6	327.433
FBXL18	6	875.491
HIF1AN	6	1167.5
EIF2S3	6	229.999
DST	6	322.251
GLUL	6	500.671
TIMM8A	6	2885.46
GAPVD1	6	1035.03
GSN	6	610.647
KLHL15	6	2073.3
TGFB2	6	499.027
VASP	6	729.981
SRSF10	6	187.539
EGLN1	6	203.441
PTP4A2	6	534.465
AMOTL2	6	1017.88
TFRC	6	164.425
ATG7	5	597.159
C20orf24	5	124.621
PHF8	5	271.311
CSNK1G2	5	862.376
TFIP11	5	344.159
THOC2	5	407.372
RBM48	5	177.138
UBAP2L	5	692.623
NNT	5	861.931
UBA6	5	257.71
TLE3	5	493.934
CMBL	5	849.8
WBP11	5	271.973
ZBTB7A	5	230.063
MAZ	5	179.049
DYNC1LI1	5	322.303
PTPRG	5	244.16
TNS3	5	182.433
MKL2	5	290.346
EIF2B2	5	516.704
AAK1	5	1732.3
EIF1AX	5	240.845
CCNG1	5	189.68
NTRK3	5	528.335
PSAT1	5	715.527
ZMAT3	5	727.751
NTMT1	5	638.46
KRAS	5	452.719
ORMDL3	5	1348.33
ARHGAP9	5	346.474
CELF1	5	468.098
PTP4A1	5	650.899
KIFC1	5	1332.43
SYNJ2BP	5	366.714
GPS1	5	458.051
TCF7L2	5	94.4185
POLR3G	5	424.064
ITGA5	5	395.198
MID1	5	313.888
CD59	5	225.59
HINT1	5	221.686
TEAD1	5	188.785
PIK3C2B	5	455.62
NCS1	5	218.565
RBBP6	5	194.159
MAF	5	229.908
IL2RA	5	328.566
EMX2	5	781.221
PDLIM3	5	750.309
FSTL1	5	978.995
SZRD1	5	749.388
ZNF431	5	1411.44
RAI1	5	376.55
PTPN14	5	213.807
OLA1	5	369.495
RACGAP1	5	342.377
OTUD4	5	271.043
TRAF7	5	354.522
KDM6B	5	397.784
PABPN1	5	754.654
TMOD3	5	376.705
PURB	5	137.724
PPP1R12C	5	206.948
JMY	5	338.423
POLDIP3	5	117.011
HINFP	5	285.091
TAX1BP1	5	208.784
ZNF426	5	489.092
RHOB	5	803.831
POLR1A	5	104.063
RABGAP1	5	506.434
MFN2	5	251.567
NEBL	5	308.985
EGLN3	5	382.542
NPHP1	5	235.818
STRN	5	141.074
MTF2	5	190.712
RAB11FIP2	5	208.775
RSF1	5	144.24
PIGR	5	654.332
TSKU	5	898.619
ZNF207	5	1182.97
DEGS1	5	710.337
PEA15	5	642.198
ABI2	5	1017.82
CDCA4	5	2420.03
TTF2	5	387.454
HMGN3	5	144.623
JMJD1C	5	453.816
PTAFR	5	362.547
STAG2	5	489.449
BRIX1	5	535.217
PPIG	5	324.396
VAV3	5	635.289
TBL2	5	625.586
APOA5	5	942.041
GNG12	5	577.058
DUSP10	5	339.151
TBL1XR1	5	252.804
SURF6	5	451.454
BMPR1A	5	342.995
FOXH1	5	154.355
EFNB1	5	153.308
RFC5	5	168.867
SLC2A1	5	232.868
AIPL1	4	224.892
MLL2	4	16.8417
UFD1L	4	67.8084
TPD52L3	4	209.868
CNKSR2	4	185.975
MLF2	4	144.299
TNFRSF10D	4	671.357
NUDT5	4	631.131
HIST1H2BE	4	29.71
PRRG4	4	147.532
MSH3	4	231.928
FER	4	130.512
ZMIZ2	4	136.309
ARID3A	4	107.343
GNPTAB	4	355.462
CACNB1	4	834.576
KCNK5	4	247.178
NECAB3	4	516.001
GOSR1	4	883.396
NUDT9	4	588.273
DUSP4	4	527.091
TNFSF14	4	593.192
SCD	4	694.433
GCC1	4	702.549
KIFC3	4	802.337
SH3RF2	4	238.795
KCNN3	4	617.707
KLF7	4	826.175
MOB1B	4	357.152
ARGLU1	4	683.489
PTGIS	4	1325.76
SLC22A6	4	798.703
RPF2	4	194.129
SAR1A	4	172.332
P2RY2	4	562.028
RETSAT	4	1253.84
PHF7	4	227.867
PRRC1	4	334.958
SS18	4	32.3906
LDLR	4	86.2679
SLAMF1	4	240.657
GIPC1	4	288.801
CYB5A	4	220.348
HBEGF	4	118.247
CXXC5	4	55.7003
HIPK1	4	131.138
EXTL3	4	308.829
SH2B3	4	125.558
CYP2B6	4	585.521
LRRC47	4	356.183
F2RL1	4	283.889
EPHB1	4	232.665
FRS2	4	57.2642
NUCB1	4	395.201
COL5A3	4	259.361
MYPN	4	173.167
FDFT1	4	149.596
HERC5	4	65.4511
CCR5	4	235.88
SORD	4	423.236
TAF8	4	206.677
KLHL21	4	383.554
SETD1A	4	222.88
ANTXR2	4	374.293
SIK1	4	138.461
KRI1	4	212.922
CNOT6L	4	127.285
PTCD3	4	243.342
SNX2	4	249.603
CCS	4	156.182
RBM23	4	160.65
EID1	4	75.7806
ZNF101	4	152.232
RRAD	4	278.165
PHF12	4	158.927
MRPL37	4	1269.22
NAA15	4	143.916
BBS9	4	550.933
SLC1A5	4	738.625
IL12B	4	210.604
KDM3B	4	294.045
PYGO2	4	177.79
PHF1	4	248.07
EXOC7	4	189.245
NRAS	4	456.015
DENND5B	4	554.029
MKLN1	4	234.193
CNOT6	4	117.139
TNPO2	4	211.908
TTC4	4	718.035
NOTCH2	4	163.062
PPIL3	4	223.464
KLHL9	4	160.581
EXOC5	4	289.769
WBSCR22	4	137.509
API5	4	200.175
VAT1	4	301.426
SEC63	4	394.708
GBF1	4	101.966
C11orf74	4	580.209
TXNIP	4	88.9321
ENAH	4	326.398
MACROD2	4	1050.78
TEF	4	1543.8
CLIC5	4	1207.7
ATP6AP1L	4	1002.46
TXLNB	4	650.48
CALHM5	4	1551.66
TMEM151B	4	1080.34
RABIF	4	300.332
TRIP11	4	644.226
TOMM20	4	847.105
NUDT3	4	231.623
DDX6	4	194.96
ELK4	4	302.559
FOXK2	4	754.85
TNS1	4	487.528
HIVEP3	4	535.117
ATG9A	4	571.518
LAMA4	4	151.505
NUFIP2	4	738.71
ZRANB1	4	96.2204
CAMK4	4	225.107
PPIC	4	1273.06
GAN	4	293.965
ALDH1A2	4	500.896
IKZF2	4	198.617
RBM41	4	143.397
SRCIN1	4	802.401
LMNB2	4	429.745
TOR1AIP1	4	140.956
PTPRE	4	369.586
TAOK1	4	254.415
PDE12	4	90.9764
APBA1	4	980.542
GET4	4	173.427
SH3BP5L	4	383.019
DDIT4	4	113.604
DSTYK	4	105.41
MRPL51	4	162.906
PHF20	4	169.864
RBM33	4	253.41
PTPRF	4	51.1822
ZBTB8B	4	398.028
PAX5	4	133.111
PKN2	4	184.243
PATZ1	3	47.1206
SLC16A1	3	44.8085
PHLPP1	3	131.402
RAP2A	3	153.234
CLN8	3	110.194
NSD1	3	654.621
ABCC5	3	276.043
PYCARD	3	150.791
F2	3	283.927
GCDH	3	70.3581
CCDC149	3	191.714
CIRH1A	3	77.3846
DOK6	3	296.575
MIS18A	3	134.486
TLR6	3	62.6088
CELF2	3	367.273
MCFD2	3	179.764
VPS37A	3	427.946
INTS3	3	365.19
PRKRIP1	3	480.293
RNMTL1	3	363.646
HOMER2	3	90.4734
CEP57	3	265.826
RAB10	3	348.521
SLAIN2	3	136.867
SGK3	3	178.572
STK40	3	381.33
SOX5	3	97.2909
NAV1	3	221.409
RGS5	3	437.653
ATL3	3	188.73
GOLGA4	3	263.924
ZSCAN16	3	152.884
EIF2B5	3	171.966
RMND5A	3	339.357
COPS7B	3	260.19
GTDC1	3	381.33
WNT4	3	296.064
C16orf70	3	119.045
LMX1B	3	480.293
SPATA2	3	161.536
WAC	3	208.03
TMEM97	3	295.556
CLUAP1	3	637.472
SLC35B1	3	381.33
LAIR1	3	286.849
FAM126B	3	489.763
HIC2	3	137.226
FAM213A	3	381.33
SNAI2	3	55.4413
OCIAD2	3	209.321
YAE1D1	3	102.918
ZNF483	3	142.761
ARL6IP6	3	343.431
POLL	3	343.431
EIF2A	3	263.481
PARD6B	3	38.2571
ANGPTL7	3	480.293
PRRC2B	3	325.813
KIAA1143	3	478.9
EDN1	3	189.3
HMGA2	3	19.3862
MTRNR2L1	3	201.646
MAP3K9	3	282.976
PFKM	3	83.612
CD226	3	85.9888
SCUBE3	3	217.245
SEMA4D	3	260.481
GSR	3	73.1935
FBXL19	3	71.4101
IL1RAPL1	3	144.362
HOXD4	3	79.2167
SEC61A2	3	132.929
KCNIP3	3	90.7627
TGOLN2	3	49.0151
SHANK2	3	96.3498
SHB	3	343.454
NRBF2	3	98.7724
GTPBP3	3	69.2877
STC2	3	197.417
CCR2	3	13.5934
IFNAR1	3	24.0698
MACC1	3	175.584
SH3PXD2A	3	103.514
MT1A	3	106.234
PPP4R2	3	236.462
FOXK1	3	104.048
RABGAP1L	3	281.401
SMYD1	3	136.431
KCTD10	3	98.1176
FPR1	3	167.328
CFL2	3	83.0489
TGFBR3	3	146.813
FRMD6	3	292.269
DAAM1	3	258.608
FBXO31	3	42.5948
CBY1	3	46.0484
BTG2	3	200.767
BTG1	3	12.5614
NARS	3	53.0694
KDELR1	3	83.0531
RBMS2	3	51.5001
CELSR3	3	130.024
WDR37	3	76.1774
HRK	3	286.939
BAK1	3	56.1992
TNFRSF13C	3	92.3908
ZC2HC1C	3	103.635
ZNF212	3	69.0494
PCNT	3	138.01
NRF1	3	24.9582
ERCC1	3	244.318
PTGS1	3	34.4494
USP3	3	46.5164
RND2	3	97.3248
YTHDC1	3	47.6101
RAB11FIP1	3	347.741
STX4	3	69.2964
ZNF136	3	84.699
DPP9	3	139.585
KBTBD6	3	116.603
G6PC	3	86.3124
SGOL1	3	29.4816
KIAA0907	3	28.7141
ERN1	3	108.603
MAPK8IP3	3	54.3445
SIX1	3	131.748
DDX19A	3	88.2123
GORASP1	3	124.077
DDI2	3	203.42
UNC13A	3	333.803
ANAPC1	3	83.7294
PRKAG1	3	205.069
PIP5K1C	3	34.1545
PER1	3	53.9507
IDE	3	74.4786
INO80D	3	10.5002
ELP2	3	101.266
CMTM6	3	394.155
PJA2	3	100.456
ABHD15	3	876.715
QSOX2	3	49.8946
H3F3B	3	146.135
ATP2B1	3	149.523
DHCR24	3	485.367
GPC5	3	475.289
HLCS	3	666.894
PSG4	3	488.722
RAB13	3	422.865
ST3GAL1	3	410.174
SIX3	3	390.361
MDN1	3	112.74
POFUT1	3	375.408
PHF19	3	145.503
PANK1	3	280.625
DNAJC10	3	336.235
CCDC93	3	307.704
JPH3	3	105.287
FAM204A	3	410.174
FBRS	3	157.281
SUSD1	3	384.357
FAAP24	3	472.712
PALM2	3	814.003
KSR2	3	97.3355
ZDHHC22	3	706.94
PLCXD3	3	508.62
C2orf48	3	356.038
PLA2G2C	3	400.468
ATF6B	3	82.8793
ENSA	3	277.3
GABPB1	3	327.738
MYO1F	3	1096.71
NDUFV3	3	292.294
TFDP2	3	258.284
KMT2D	3	327.738
TSC22D2	3	578.726
PRDM4	3	214.802
GPR182	3	327.738
KIF21A	3	384.614
BCAS4	3	327.738
ENPP5	3	907.778
TGIF2	3	131.884
C16orf58	3	632.881
AGMAT	3	158.173
HOOK3	3	672.745
AIFM2	3	248.604
MVB12B	3	327.738
BBS5	3	407.876
GPAT4	3	298.197
NSUN4	3	291.108
FRK	3	530.802
TAL2	3	93.7879
IP6K1	3	1013.69
STYK1	3	288.728
STAMBPL1	3	63.7392
CACNG8	3	540.278
PLEKHA2	3	505.762
MEAF6	3	120.864
MRPS15	3	72.6804
ZYG11B	3	499.793
RNF146	3	61.7194
PPP1R3E	3	602.179
ZNF785	3	563.274
CREBRF	3	268.867
POTED	3	580.225
CLLU1OS	3	710.099
BCL2L2-PABPN1	3	591.393
TMEM245	3	210.496
RPL7L1	3	122.051
EBF1	3	181.269
HOXB3	3	17.6091
PROX1	3	69.422
ZNF460	3	227.45
RRAS2	3	45.7841
SLC44A1	3	321.39
MKX	3	132.507
HLA-DOB	3	93.8211
HTR7	3	135.695
IL1RL2	3	462.776
ARHGEF26	3	339.847
CNNM2	3	276.914
SVOP	3	789.439
KANSL3	3	83.8344
SH3TC2	3	276.914
ZNF354B	3	512.031
RPTN	3	113.368
C2orf15	3	402.273
ANKRD18A	3	150.221
CISD1	3	278.159
GPRC5A	3	48.4832
CCP110	3	89.9112
TENM3	3	235.22
MYLK3	3	91.3763
EPHA4	3	120.548
SLC33A1	3	348.166
MCU	3	586.028
CAPN6	3	465.383
GPC4	3	286.682
HMGN2	3	151.535
RAP2B	3	401.623
THBS2	3	330.635
PIP4K2B	3	202.445
RGP1	3	264.032
APBB3	3	242.153
TRAFD1	3	130.739
TIMM10	3	339.156
SIT1	3	294.678
URM1	3	422.695
DCTN5	3	412.663
UBXN11	3	289.289
SH2D5	3	215.703
TM4SF1	3	85.3631
CDC14B	3	0
U2SURP	3	42.7366
STX12	3	90.8767
TNFRSF21	3	233.6
LZTFL1	3	94.8307
AHCYL2	3	716.009
A1CF	3	177.319
FAM13B	3	105.416
ASCC1	3	39.9847
KLF9	3	102.328
DUSP2	3	71.5275
GABRB3	3	71.5275
SLC5A2	3	71.5275
ZNF195	3	404.858
PRY	3	94.6383
ZBTB21	3	94.6383
ELOVL5	3	94.6383
C12orf49	3	142.632
TMEM246	3	86.1893
SNAP47	3	0.0226574
TIGIT	3	71.5275
BCL2L15	3	94.6383
PRY2	3	94.6383
FOXJ3	3	100.811
PTCD1	3	68.0304
SERPINC1	3	203.208
PFKFB3	3	64.9367
EHD3	3	250.387
C1orf116	3	77.5092
PRKX	3	90.1076
BNIP3L	3	228.642
WIPF2	3	86.1364
RPL13A	3	61.3945
PYCRL	3	7.4886
FAM65B	3	146.788
WASF2	2	36.9484
ANKFY1	2	0
LIPG	2	0
C19orf40	2	49.139
KCNJ6	2	83.1585
FEM1C	2	27.5576
HOXD9	2	19.0231
TXNL4A	2	50.5816
METTL21A	2	22.5246
RNF219	2	37.5309
KLHL5	2	36.8768
ADD1	2	79.4727
LIPC	2	37.1689
SCRN1	2	38.955
NPRL3	2	59.2039
CABLES1	2	50.0897
PIP4K2C	2	144.812
ST3GAL6	2	154.825
MRPL34	2	74.978
GNAZ	2	122.594
IFRD2	2	109.928
ARPP19	2	0
CELF4	2	125.818
ATCAY	2	180.833
FAM212B	2	108.148
FMNL2	2	154.825
ZDHHC7	2	51.2385
PELI3	2	144.812
KLK2	2	154.825
TRUB1	2	85.0148
LFNG	2	109.928
PIGO	2	134.258
C3orf62	2	82.8564
SLC1A1	2	154.825
ALDH4A1	2	109.928
ARL4C	2	82.8564
SIK2	2	108.148
GABRA4	2	51.2385
SPIC	2	0
LYRM7	2	74.978
NDUFAF7	2	51.2385
SP2	2	134.258
TET3	2	108.148
RSRC2	2	154.825
TMA16	2	200.82
METTL16	2	179.764
DNAAF2	2	69.7031
ZADH2	2	200.82
RAB43	2	200.82
HS3ST1	2	144.812
CDC42EP4	2	122.594
HMBOX1	2	0
TMX3	2	102.496
SNRNP35	2	125.818
IL5RA	2	17.2125
VEZF1	2	37.5787
ADM	2	12.3854
DDR2	2	79.2406
ABHD2	2	50.0345
HAS2	2	50.0345
OSBPL10	2	40.5
ZNF200	2	37.816
PRMT7	2	0
CYP2A7	2	23.1429
ADAMTS1	2	54.3821
C11orf57	2	33.5818
MAPKBP1	2	59.0147
CRTC1	2	59.0147
DHTKD1	2	39.4965
ASAP2	2	46.8617
SLCO1B3	2	0
JAZF1	2	23.3549
CLOCK	2	23.3549
MELK	2	156.275
ESM1	2	103.073
SPRED2	2	52.4316
STS	2	43.2553
KCNB1	2	31.2687
MAT1A	2	20.0247
OTUD7A	2	26.4269
OIP5	2	53.7746
GDNF	2	33.9996
HCFC2	2	63.9049
SAMD4A	2	27.6366
MTAP	2	50.0935
KLHL7	2	55.5437
ARIH1	2	9.58338
PACS2	2	33.9053
KIAA0232	2	51.3023
MAK16	2	24.0333
CWC25	2	34.4364
KCNJ12	2	15.7953
GEM	2	58.2382
ENOX1	2	47.8246
PDP2	2	14.7893
BTLA	2	47.8974
ARSE	2	65.59
CNNM4	2	105.12
PPM1F	2	17.5028
C6	2	42.3144
RALGAPA1	2	0
ZNF703	2	38.0343
NKTR	2	25.1558
ZNRF3	2	53.8026
TOB2	2	27.6579
TOR1B	2	159.582
CHRM2	2	123.9
UEVLD	2	31.6895
LSAMP	2	169.119
WIPI2	2	47.7868
PPIP5K2	2	116.99
CA12	2	68.3956
CDC42EP1	2	125.719
ZNF607	2	118.357
GPRIN2	2	51.7899
SLC35A2	2	118.042
FZD9	2	64.8821
TMED3	2	113.356
B3GNT2	2	132.494
CTU1	2	40.0419
SKA2	2	0
ZNF107	2	74.6128
RNF128	2	29.62
PLEKHM2	2	47.133
VPREB1	2	70.8601
RBM27	2	27.1747
POF1B	2	21.3897
ANKRD11	2	14.8217
HOXA13	2	83.2963
IDS	2	26.2188
RREB1	2	177.717
TESK2	2	38.4049
SLC40A1	2	90.4734
MAML3	2	12.5003
NIPAL2	2	32.8036
AGO3	2	128.864
MTRNR2L8	2	82.0267
RECK	2	80.4397
ACSL6	2	265.633
ICOSLG	2	93.3971
RDH11	2	87.2924
ABCG8	2	27.2945
ZNF649	2	32.427
FYTTD1	2	145.505
SLC26A9	2	290.023
MTRNR2L3	2	237.606
CDH8	2	57.9168
CRY2	2	449.831
GRID1	2	173.47
FADS1	2	57.9168
PDCL	2	57.9168
STC1	2	57.9168
CLDN1	2	57.9168
RGS6	2	67.2909
SEMA3E	2	57.9168
RUSC2	2	64.6697
TECPR2	2	57.9168
FAM20B	2	57.9168
TRIB1	2	51.6465
SLC25A17	2	48.9759
NUPL2	2	49.7701
PPP6R1	2	21.6823
ENDOD1	2	173.47
DPY19L1	2	57.9168
QPRT	2	57.9168
ZDHHC5	2	57.9168
TENM4	2	57.9168
DKK3	2	257.384
SLC39A1	2	213.219
PLXNA3	2	173.47
WDR45B	2	57.9168
KCNK12	2	57.9168
VANGL2	2	55.4772
XPNPEP3	2	57.9168
KLHL25	2	67.2909
MCTP1	2	57.9168
DOHH	2	69.2533
MTG1	2	334.046
MEX3A	2	404.488
LENG9	2	57.9168
TMEM170A	2	57.9168
ZSCAN29	2	57.9168
ENTHD1	2	57.9168
SLC5A12	2	57.9168
PXDC1	2	69.2533
EMC10	2	160.234
NEXMIF	2	57.9168
PALM2-AKAP2	2	57.9168
PPP1R3G	2	57.9168
ELAVL3	2	267.883
FABP7	2	43.9907
FXN	2	267.883
GABRB1	2	119.697
MGST3	2	110.785
CD200	2	173.373
SLC4A1	2	47.8974
VIPR1	2	110.2
TM4SF5	2	173.373
ZBED1	2	0
FCMR	2	119.697
COL4A3BP	2	115.456
CAPN7	2	36.1975
TRUB2	2	110.785
ORMDL2	2	119.697
AMDHD2	2	290.254
TRPV2	2	227.052
LY6K	2	174.672
FBLIM1	2	46.158
KIAA1551	2	264.952
SLC2A9	2	119.697
TLNRD1	2	173.373
NDNF	2	221.873
GSTCD	2	333.986
CEP89	2	696.728
ASB16	2	173.373
RUNDC1	2	94.5091
AMER3	2	119.697
ZCCHC24	2	119.697
ST6GALNAC3	2	173.373
AUTS8	2	119.697
ZNF454	2	42.4244
TXNRD3NB	2	221.873
GFRA1	2	248.986
NPTX2	2	137.107
TRIM66	2	402.576
SZT2	2	192.024
BACE2	2	93.6595
UGT2B28	2	265.726
MRO	2	167.948
ZSWIM1	2	190.901
XKR4	2	174.915
ZNF48	2	192.024
USF3	2	93.6595
NEGR1	2	102.514
FAM221B	2	238.217
POTEG	2	93.6595
POTEM	2	93.6595
TMEM170B	2	192.024
KRTAP4-9	2	190.901
PLXNA2	2	37.6761
DMTF1	2	103.085
HSD17B12	2	135.28
TDRD1	2	66.3689
STON2	2	70.4891
SPECC1	2	90.4582
IFFO2	2	44.059
MSL1	2	44.9805
ADARB2	2	139.793
NKX3-2	2	19.0544
FXR1	2	24.0333
AP1S2	2	0
IGDCC3	2	258.618
EPM2AIP1	2	24.8411
ASB3	2	52.754
NT5DC3	2	227.645
FNBP1L	2	87.3056
DHX33	2	38.3194
NPAS3	2	237.111
STEAP4	2	107.646
SMIM12	2	43.1141
PPM1K	2	258.618
IBA57	2	107.646
MIA3	2	91.5712
CMKLR1	2	4.20984
SLC31A1	2	4.20984
LIF	2	4.20984
QSOX1	2	4.20984
PEX3	2	4.20984
POP4	2	4.20984
DPYSL5	2	4.20984
YRDC	2	4.20984
TUBAL3	2	70.5601
OSBPL1A	2	4.20984
MIEF2	2	130.987
SPIN3	2	4.20984
TMEM119	2	4.20984
FAM71F2	2	4.20984
C17orf82	2	137.402
TRAPPC3L	2	4.20984
RSPO1	2	50.0573
AK2	2	82.067
GABRA1	2	45.2079
PYCR1	2	36.2095
TBX2	2	73.9507
ZNF385A	2	49.2986
IP6K2	2	54.4996
ZFP64	2	20.2949
ERGIC1	2	184.246
TMEM109	2	236.872
SRRM4	2	84.185
ANKRD40	2	22.5361
CADPS2	2	48.4644
TMEM45B	2	236.872
YIPF6	2	132.165
ZSWIM9	2	201.604
TLCD2	2	201.604
SEC14L6	2	236.872
SMIM18	2	133.078
DYNC1I2	2	32.1449
EPDR1	2	38.4841
CAMSAP1	2	34.9237
RNF150	2	60.0323
CACNB2	2	132.741
XRCC2	2	99.812
ZNF225	2	165.9
GPR55	2	243.902
MAP4K5	2	92.2722
MON1B	2	132.46
OSTM1	2	104.861
ANKMY1	2	116.46
MOCOS	2	132.741
CENPN	2	132.46
LTB4R2	2	116.46
AGTRAP	2	154.641
SELENON	2	168.183
BCORL1	2	54.8566
PDRG1	2	76.4378
LCOR	2	19.6958
STX1B	2	132.741
FAM83F	2	132.741
ZNF831	2	132.741
SRARP	2	168.183
RNF168	2	132.741
LRRC3C	2	176.631
PBX2P1	2	65.6627
INTS7	2	31.0696
RSBN1	2	159.414
YTHDF1	2	24.2157
SIGLEC14	2	159.414
ATP2B3	2	77.4839
C8A	2	52.5478
CLCN6	2	244.553
DPYSL2	2	26.4568
HIST1H2BD	2	189.443
SNAPC3	2	82.4744
CEPT1	2	39.0537
TRIOBP	2	53.2295
PHF3	2	21.4525
SPA17	2	105.02
CAMK2N1	2	21.4525
TMEM127	2	140.499
TMTC1	2	189.701
NUDT16	2	244.553
LONRF2	2	140.499
SLC30A1	2	0
LARP4B	2	71.763
HIST1H2AH	2	23.7075
NHLRC2	2	13.3058
ITPA	2	0.0226574
JAKMIP2	2	0.0226574
SEMA6B	2	0.0226574
WDR3	2	0.0226574
HUNK	2	0.0226574
IER3IP1	2	0.0226574
C3orf18	2	0.0226574
ABCF3	2	0.0226574
NRIP3	2	0.0226574
MCUR1	2	0.0226574
ZFP69B	2	0.0226574
ZNF669	2	0.0226574
MARVELD1	2	0.0226574
GABPB2	2	0.0226574
ZNF781	2	0.0226574
ZNF525	2	0.0226574
ZNF780A	2	0.0226574
ZNF324B	2	0.0226574
FAM229B	2	0.0226574
FAHD1	2	39.4597
RNF19B	2	76.6582
C6orf89	2	39.4597
YTHDF3	2	39.4597
ZNF445	2	39.4597
HOXB6	2	27.604
MICB	2	15.9484
NRGN	2	20.5319
SYT5	2	29.1745
DUSP22	2	14.6103
IRF2BP2	2	31.6845
MTF1	2	38.1561
SRM	2	43.3181
UBN1	2	45.4372
LRFN1	2	50.9193
CORO7	2	39.6816
LRCH3	2	60.2585
CANT1	2	0
FBXO21	2	29.8862
KLF3	2	34.9012
SIGLEC10	2	0
ZNF626	2	12.3447
FGF1	2	34.3843
PAK3	2	44.2319
VPS52	2	47.3623
CD84	2	25.3664
RNF39	2	74.3656
TMBIM6	2	51.4665
LUZP1	2	30.7857
MRPS30	2	24.9569
RPRD2	2	32.1538
KLHL20	2	8.15772
RABGEF1	2	42.3466
ZNFX1	2	51.0058
CCDC90B	2	8.15772
NUP35	2	20.3447
