# Supplementary material for: The potential of mecciRNA in hepatic stellate cell to regulate progression of nonalcoholic hepatitis
Source: J Transl Med. 2022 Sep 4;20:393. doi: 10.1186/s12967-022-03595-1 (PMC9441041; doi:10.1186/s12967-022-03595-1)
Supplement: Supplementary file 6 — Additional file 6: Supplementary Table. 3 . The Evidence Indicates The Presence of These Following 7 miRNAs in Exosomes. [file 12967_2022_3595_MOESM6_ESM.xlsx]

## Sheet: Sheet1
Table S3 The evidence indicates the presence of the following 7 miRNAs in exosomes.
Accession ID	Species	Evidence
		Identification method	PubMed ID	Journal name	Publication year
hsa-miR-485-3p	Homo sapiens	RT-PCR	23663360	BMC Genomics	2013
hsa-miR-618	Homo sapiens	Human miRNA Microarray Kit	-	-	2015
		RT-PCR	23663360	BMC Genomics	2013
hsa-miR-642a-5p	Homo sapiens	467microRNA Array	18589210	Gynecol Oncol	2008
hsa-miR-1224-3p	Homo sapiens	Human miRNA Microarray Kit	-	-	2015
		RT-PCR	23663360	BMC Genomics	2013
hsa-miR-1248	Homo sapiens	Human miRNA Microarray Kit	-	-	2015
hsa-miR-3529-3p	Homo sapiens	Human miRNA Microarray Kit	-	-	2015
hsa-miR-3679-3p	Homo sapiens	Human miRNA Microarray Kit	-	-	2015
