# Supplementary material for: The potential of mecciRNA in hepatic stellate cell to regulate progression of nonalcoholic hepatitis
Source: J Transl Med. 2022 Sep 4;20:393. doi: 10.1186/s12967-022-03595-1 (PMC9441041; doi:10.1186/s12967-022-03595-1)
Supplement: Supplementary file 7 — Additional file 7: Supplementary Table. 4 The 419 mRNAs Regulated by mecciRNA-miRNA Network in Hepatocytes. [file 12967_2022_3595_MOESM7_ESM.xlsx]

## Sheet: Sheet1
ID
MYC
TP53
SMAD3
SP1
YWHAG
PAN2
VHL
SMAD2
CSNK2A1
NPM1
ARRB1
CDKN1A
YY1
ACTB
MAPK14
CREB1
EZH2
TERF2
HDGF
NR3C1
STAT3
HNRNPA2B1
CBL
VDR
HNRNPC
ESR2
RUNX1
RBX1
RPS4X
CLTC
POU2F1
PLK1
NOLC1
HMGA1
SKIL
MAP3K5
UCHL5
RPL24
U2AF2
RPS6
HNRNPA3
PSMB5
EEF2
CRKL
TRIM33
KPNA2
FBXW7
ERBB3
PPARGC1A
TFAP2A
RAB1A
SRSF2
OPTN
RPS9
POU5F1
SREK1
REL
HMGB1
MED21
PDPK1
NONO
PAFAH1B2
WT1
PRKAB1
TRAF3
TCF12
NFYB
PINX1
XIAP
UBE2D4
IPO11
RAD51
UBE2K
MTA3
MKNK2
CSE1L
RPS6KA3
SMURF2
MDFI
FASLG
MDM4
SURF4
FLNB
PRKAR2A
METTL1
GATAD2A
CXCL5
IL5
RPS6KA5
HINT1
KPNA6
LMNB1
IL2RA
SON
ZNF148
SPTA1
AHCY
SUGT1
RSL1D1
WEE1
PPP1R12C
TIMM50
MAP3K2
BIRC5
HUWE1
SPAG9
MBD2
MPRIP
DNAJB6
ARID1A
RSF1
LARP1
MED4
GATAD2B
PHLDA3
DCAF7
MCL1
CACNA1A
PPP1CB
TNK2
TMED10
C20orf24
NUP214
CMBL
PCGF3
NUDT5
SORBS3
THBS1
MYO5A
FANCD2
FANCA
TNFAIP3
FGF2
CCND2
BCL11B
HIPK1
PRKCB
TARDBP
PTPN14
CCR5
SNX9
TRIM35
GAB2
TMOD3
PURB
CD2BP2
PTCD3
SAMHD1
PSMB2
STK4
SRCAP
ZNF426
KANSL1
MRE11A
NPHP1
ABL2
TPD52L2
POLR3F
RAD50
MTF2
KDM5A
NEDD9
PIGR
MRPS27
ZNF638
ZNF281
SRSF10
PHB2
PBRM1
GFPT1
MLF2
ARL6IP1
TOP2B
HMGA2
PLCG2
GPS1
IGF2
MITF
TXK
PTPRG
F2RL1
WASL
ZNF431
RORA
CCR2
IFNAR1
RAB8A
MCTS1
POLR3G
NARS
CBX6
BAK1
NSFL1C
PABPN1
POLR1A
NRF1
HSPA4L
SS18
DUSP4
CD55
EAF1
GOSR1
BBS9
GTPBP4
RAD18
BLMH
NOTCH2
HINFP
IDE
DST
MKLN1
TCF7L2
PJA2
ABHD15
LINC00598
DVL3
SOX4
ATP2B1
DHCR24
EMX2
GLUL
GTF3C4
AKAP2
POFUT1
TSKU
HEYL
KLHL9
DSN1
CEP70
MYOCD
ANTXR2
PIK3C2A
RABIF
PEA15
KIF3A
NUDT3
AAK1
GAPVD1
TMOD2
HIF1AN
BBS5
NUCB1
TNS1
TTF2
STAMBPL1
MRPS15
CREBRF
ACTN2
TGFB2
PAK4
HYPK
BRIX1
SAR1A
TAOK1
ITGB1
PTP4A2
CDC14B
LZTFL1
ANKFY1
LIPG
TPD52L3
SPOP
NSD1
MSH3
KLHL5
ADD1
MIS18A
NPRL3
MAFK
IL5RA
IFIT1
PFKM
ABHD2
HAS2
HBEGF
CYP2A7
MAF
IL1RAPL1
KCNIP3
MELK
FER
EPHB1
COL5A3
PDLIM3
HERC5
MACC1
RABGAP1L
SMYD1
HOMER2
TAF8
ABCC5
FPR1
EIF2C3
FRMD6
MTAP
FBXO31
SNX2
EXTL3
WDR37
CNNM4
TNFSF14
TNFRSF13C
RALGAPA1
PI4K2B
STX4
MAPK8IP3
CDC42EP1
ZNF607
FBXL18
DENND5B
SKA2
NNT
INTS3
DDI2
ANAPC1
EXOC5
PHLPP1
CYB5A
HOXA13
IDS
GBF1
QSOX2
AGO3
H3F3B
TXNIP
RAB11FIP2
ABCG8
FYTTD1
MACROD2
ETV3
HLCS
KRAS
MAP3K9
PSG4
PTGIS
RAB13
ST3GAL1
SIX3
TEF
RGS5
STOML1
RUSC2
TRIB1
NUPL2
CLUAP1
MDN1
PHF19
DKK3
PYCARD
CCDC93
VANGL2
JPH3
FAM204A
FBRS
MTG1
ATP6AP1L
PALM2
TXLNB
DOK6
EMC10
PLCXD3
CYP2B6
F2
CD200
MYO1F
RRAD
SCD
VIPR1
ZNF207
DEGS1
TM4SF5
ZBED1
CEP57
TOMM20
ABI2
PRDM4
UNC13A
CAPN7
NTMT1
FBLIM1
CDCA4
TLNRD1
TGIF2
AGMAT
HOOK3
AIFM2
ASB16
MOB1B
ST6GALNAC3
ELK4
FOXK2
TAL2
IP6K1
SH2B3
EXOC7
CACNG8
MEAF6
PRRG4
ATG9A
ZSWIM1
KRTAP4-9
BCL2L2-PABPN1
AK2
ALDH1A2
GPRC5A
KLF2
ZNF385A
WAC
SRRM4
ANKRD40
MYLK3
CADPS2
U2SURP
STX12
INTS7
TNFRSF21
RAB14
DDIT4
GNG12
